# Supplementary material for: Synthesis and Stereochemical Characterization of a Novel Chiral α-Tetrazole Binaphthylazepine Organocatalyst
Source: Molecules. 2022 Aug 11;27(16):5113. doi: 10.3390/molecules27165113 (PMC9413694; doi:10.3390/molecules27165113)
Supplement: Supplementary file 1 [file molecules-27-05113-s001.zip]

Archive with 1 entries (1 files):
- molecules-1796480-supplementary.pdf
